# Supplementary material for: Differential Neuronal Development in iPSC‐Derived Neural Stem Cells From Monozygotic Twin Cases With Treatment‐Resistant Schizophrenia and Discordant Responses to Clozapine
Source: Neuropsychopharmacol Rep. 2026 Mar 22;46(2):e70097. doi: 10.1002/npr2.70097 (PMC13283898; doi:10.1002/npr2.70097)
Supplement: Supplementary file 3 — Table S1: Primer sequences used in this study. [file NPR2-46-e70097-s002.xlsx]

## Sheet: TableS2
	Table S1 | Primer sequences used in this study.
		Gene name	Sequense (5'→3')		Product size (bp)
	1	ACTB	Forward	CCAACCGCGAGAAGATGA	96
			Reverse	CCAGAGGCGTACAGGGATAG
	2	ELAVL3	Forward	CACCTCTACCAGTCATCCGC	119
			Reverse	ATGAGCGACAGGGGACTCTT
	3	ELAVL4	Forward	GACCCAGAAGGAACTGGAGC	94
			Reverse	CCCTCTGGACACTCCTGTGA
	4	IRX2	Forward	GGTCTCCTGCGGTACAACTC	217
			Reverse	TGCTCGGCCCTTCTATAGGT
	5	VCAM1	Forward	GGCGCCTATACCATCCGAAA	234
			Reverse	TGACCCCTTCATGTTGGCTT
	6	WNT7B	Forward	CAACGAGTGCCAGTACCAGT	225
			Reverse	TCGGCTTGGTTGTAGTAGCC
	7	HES1	Forward	TTCCAAGCTGGAGAAGGCGG	100
			Reverse	CGCTGAGCACAGACCCAAGT
	8	DTX1	Forward	TTCACCGCAAGAGGATTCCC	123
			Reverse	TCACTATCGGCACGTCCAAC
	9	HLA-A	Forward	CCTGGTTCTCCTTGGAGCTG	217
			Reverse	AGTCACAAAGGGAAGGGCAG
	10	EPHB6	Forward	AACCAGCACGAGGAGACAAG	247
			Reverse	TGTAGCATGAGTGCTGAGCC
	11	IRX1	Forward	GGATCTCAGCCTCTTCTCGC	238
			Reverse	CAGCATGATCTTCTCGCCCT
	12	EPB41L3	Forward	AAACCACCAGTACCACCACC	278
			Reverse	AACGGTTTGCATGACTGCAT
	13	CTF1	Forward	GAAGGGAGCCGGGATCAG	200
			Reverse	AGCCCGAAGGGGTCTCC
	14	HOXD3	Forward	GTCGTCATTAATCTGCCACGC	252
			Reverse	GGCTCCAGGTGACCACAATTA
	15	NEUROG3	Forward	CGGTAGAAAGGATGACGCCT	101
			Reverse	GGTCACTTCGTCTTCCGAGG
	16	SFRP1	Forward	CTCAACAAGAACTGCCACGC	276
			Reverse	CTCGTTGTCACAGGGAGGAC
	17	NEUROG1	Forward	AGTGACCTATCCGGCTTCCT	268
			Reverse	TCAAGTTGTGCATGCGGTTG
	18	JAG1	Forward	TGTAAGGAGACCTCCCTGGG	135
			Reverse	GCCAGGACCTGGTTAACGGA
	19	NEUROD4	Forward	GGATCGCTGAAAGCGTCTCT	206
			Reverse	GGGAGCCCAGACCTTTATCC
	20	POU4F1	Forward	CGGTAGGACTTGGCTGTGAG	112
			Reverse	TGTTTTCGCCCAACATGCAG
	21	HLA-B	Forward	CAGACTGACCGAGAGAGCCT	289
			Reverse	GCCACTCCACGCACTCG
	22	NTRK1	Forward	GGGGAGCTGAGAAACCTCAC	254
			Reverse	AGCTTCTGTTCAGGCACTCC
	23	RIMS2	Forward	AACACCTGCAATGGGTGACA	281
			Reverse	GGCCATAATCTCCCCAGACG
	24	BMP6	Forward	CCCCTCTTCATGCTGGATCTG	298
			Reverse	GACGAGGGGAGAACTCCTTG
	25	LIN28A	Forward	GCGGGCATCTGTAAGTGGTT	275
			Reverse	CGCTTCTGCATGCTCTTTCC
	26	PHOX2A	Forward	CTTCCAATACAGCCCCCTGC	273
			Reverse	AGCTCCTCACGCGTGTAAAT
	27	ADGRB1	Forward	AGAATGTCGCCACCTTGTCTG	200
			Reverse	GGGCGTCTGCTGCTTTTC
	28	SPINK5	Forward	ACTGCACCAGCTGAGCAATG	200
			Reverse	ATCCTGGGGACAGAACAGTTT
	29	UGT8	Forward	CTTCCTGAGCCATGGTGGTT	260
			Reverse	CAGGGTGACCAGGTTGATCC
	30	NKD1	Forward	AGAGGACATCACCAGCTTGC	284
			Reverse	AATGGTGGTAGCAGCCAGAC
	31	PRTG	Forward	CAGCCGCAGAGCAGAGAG	281
			Reverse	CCGTGAGCCTGGCAATCTAA
	32	GDPD5	Forward	CGTCACCTCTGACAACTCCC	270
			Reverse	ACACCATCGCTGATCTCTGA
	33	SEMA3C	Forward	TCGGAACAGATCGGGGTACT	224
			Reverse	GTCAGCACAGGCTGTACCAT
	34	CAV1	Forward	CTCTACACCGTTCCCATCCG	213
			Reverse	GCCGTCAAAACTGTGTGTCC
	35	LGALS1	Forward	TCGGGTGGAGTCTTCTGACA	253
			Reverse	CCTTGCTGTTGCACACGATG
	36	APOE	Forward	GCTGGTCACATTCCTGGCA	277
			Reverse	CAGTTGTTCCTCCAGTTCCGA
	37	DOK5	Forward	ATGTGCGCCTTCTAAAGCCT	86
			Reverse	AGGGTCAAGACAAGCAGTCG
	38	TGFB2	Forward	TAGACATGCCGCCCTTCTTC	270
			Reverse	GCTCAATCCGTTGTTCAGGC
	39	LAMB1	Forward	GAAGACGGGAAGAAAGGGCA	281
			Reverse	CGATACAGTAGGGTTCGGGC
	40	PMP22	Forward	GCCAGAATGCTCCTCCTGTT	278
			Reverse	GTGAGGGTGAAGAGTTGGCA
	41	CLU	Forward	CAAGTGCCGGGAGATCTTGT	239
			Reverse	AGTACTGGTCTTCGCCTTGC
	42	BHLHE22	Forward	TGTTTAACAGCGTCTCCTCCAG	72
			Reverse	GTGTTTTTCGGGGGTGTGTT
	43	CDH3	Forward	ACCAACCATCATCCCGACAC	267
			Reverse	CCGTACATGTCTGCCAGCTT
	44	PCDHB15	Forward	TCTCGGTGTTCCTGTTCGTG	287
			Reverse	CAGACGGTCGGAAAGCTACA
	45	RASGRP1	Forward	GGCTCCGCGGAAACCTT	119
			Reverse	TTCGGAACTGGGTGATGTGG
	46	NID2	Forward	CCACGGAAAGAGCGACTTCT	300
			Reverse	CTCTCCCGGCAGTCGTAATC
	47	STXBP6	Forward	GCCTTGAATGAGCGTGGAGA	201
			Reverse	CGGAGGTCCCGAATTCTTGT
	48	SMAD7	Forward	TGTCCAGATGCTGTGCCTTC	262
			Reverse	TCTGCACCAGCTGACTCTTG
	49	ANXA2	Forward	AACTTTGATGCTGAGCGGGA	292
			Reverse	TGAGAGAGTCCTCGTCGGTT
	50	CCN2	Forward	AGAGCAGCTGCAAGTACCAG	254
			Reverse	GACCAGGCAGTTGGCTCTAA
	51	CD74	Forward	TGGCCTTCTGTGGACGAATC	290
			Reverse	GTACAGGAAGTAGGCGGTGG
	52	IGF2	Forward	GACACCCTCCAGTTCGTCTG	215
			Reverse	ACGGGGTATCTGGGGAAGTT
	53	EPDR1	Forward	GTGAGCCTGTGCATAGGGAA	283
			Reverse	TGCAGAAAACCAGCCCTGAA
	54	THBS2	Forward	AAAGAGCCGGATGTACGTGG	208
			Reverse	CACGTACTCGGTGGTGACAT
	55	CCDC80	Forward	GGTTGCTGGTGATCTCTGCT	259
			Reverse	ATGGAGAAGTACTCCGGGCT
