# Supplementary material for: Differential Neuronal Development in iPSC‐Derived Neural Stem Cells From Monozygotic Twin Cases With Treatment‐Resistant Schizophrenia and Discordant Responses to Clozapine
Source: Neuropsychopharmacol Rep. 2026 Mar 22;46(2):e70097. doi: 10.1002/npr2.70097 (PMC13283898; doi:10.1002/npr2.70097)
Supplement: Supplementary file 4 — Table S2: Expression levels of NSC identity and neuronal subtypes genes (TPM). [file NPR2-46-e70097-s005.xlsx]

## Sheet: Kawano et al., Table S1
Table S2 | Expression levels of NSC identity and neuronal subtypes genes (TPM)
Gene Symbol	Healthy individual	CLZ-res	CLZ-non-res
SOX2	476.274	474.926	475.19
NES	1495.95	1621.38	1350.79
PAX6	100.881	88.9435	82.6641
FOXG1	N. D.	N. D.	N. D.
HES1	10.4576	42.6959	28.9985
HES5	897.955	412.174	593.161
LHX2	N. D.	0.369484	0.0796342
EMX1	N. D.	0.030269	N. D.
EMX2	N. D.	N. D.	N. D.
NR2F1	205.2	438.125	278.614
SP8	96.1981	82.6672	83.6096
GSX2 (GSH2)	1.85529	4.35657	0.356569
NEUROG2 (NGN2)	3.27208	5.94967	0.563182
EOMES (TBR2)	0.0547733	0.0252352	N. D.
ASCL1	44.877	71.0637	43.8809
DLX1	0.185624	0.273667	N. D.
DLX2	0.168505	0.155268	N. D.
NKX2.1	N. D.	N. D.	N. D.
OTX1	0.254207	0.849109	2.71355
OTX2	N. D.	0.228178	0.0204912
			N. D.: No detected
